# Supplementary material for: Variation in the main health-promoting compounds and antioxidant activity of different organs of Wasabi (Eutrema japonicum) from two producing areas
Source: Front Plant Sci. 2022 Oct 26;13:1043378. doi: 10.3389/fpls.2022.1043378 (PMC9643873; doi:10.3389/fpls.2022.1043378)
Supplement: Supplementary file 1 [file DataSheet_1.zip]

Archive with 5 entries (5 files):
- Di et al. Supplementary Table 1.xlsx
- Di et al. Supplementary Table 2.xlsx
- Di et al. Supplementary Table 3.xlsx
- Di et al. Supplementary Table 4.xlsx
- Di et al. Supplementary Figure 1.docx
