# Supplementary material for: Variation in the main health-promoting compounds and antioxidant activity of different organs of Wasabi (Eutrema japonicum) from two producing areas
Source: Front Plant Sci. 2022 Oct 26;13:1043378. doi: 10.3389/fpls.2022.1043378 (PMC9643873; doi:10.3389/fpls.2022.1043378)
Supplement: Supplementary file 1 [file DataSheet_1.zip › Di et al. Supplementary Table 1.xlsx]

## Sheet: GSs
Supplementary Table 1 Glucosinolates content in different organs of two cultivars of wasabi from Leibo and Guangyuan.
	AGS																								RGS
	SIN				GNA				GER				GAL				PRO				GIB				GST
	Chuankui-1		Chuankui-2		Chuankui-1		Chuankui-2		Chuankui-1		Chuankui-2		Chuankui-1		Chuankui-2		Chuankui-1		Chuankui-2		Chuankui-1		Chuankui-2		Chuankui-1		Chuankui-2
LB-Leaf	66.272±0.731	d	48.683±1.222	e	0.573±0.004	d	0.363±0.008	g	0.897±0.024	b	0.41±0.004	e	0.905±0.031	b	0.486±0.01	e	0.253±0.007	e	0.261±0.017	e	0.181±0.007	a	0.32±0.041	a	1.086±0.018	c	0.604±0.018	e
LB-Petiole	47.431±0.551	e	55.774±1.997	d	0.472±0.006	e	0.531±0.021	e	0.5±0.008	d	0.476±0.023	d	0.55±0.021	d	0.538±0.05	e	0.159±0.003	fg	0.22±0.007	e	0.048±0.008	d	0.078±0.003	def	1.968±0.034	a	1.998±0.075	a
LB-Rhizome	259.066±2.93	a	170.776±3.934	a	2.64±0.031	a	1.886±0.044	b	0.938±0.025	b	1.454±0.03	b	1.141±0.038	a	1.524±0.037	a	1.11±0.048	a	0.732±0.052	b	0.084±0.007	c	0.104±0.012	cd	1.705±0.011	b	1.169±0.044	c
LB-Root	38.608±1.114	f	164.149±7.844	b	0.328±0.008	f	1.801±0.086	c	0.178±0.003	f	1.796±0.081	a	0.164±0.013	f	1.337±0.059	b	0.181±0.024	f	0.538±0.033	c	0.055±0.008	d	0.187±0.003	b	0.262±0.008	g	1.427±0.064	b
GY-Leaf	142.025±5.671	b	53.726±0.421	de	1.54±0.061	b	0.454±0.004	f	1.017±0.041	a	0.234±0.003	f	0.894±0.04	b	0.172±0.01	g	0.598±0.037	b	0.139±0.016	f	0.134±0.01	b	0.085±0.014	cde	1.715±0.072	b	0.462±0.004	f
GY-Petiole	30.653±1.023	g	33.419±0.767	f	0.34±0.01	f	0.366±0.009	g	0.327±0.022	e	0.402±0.017	e	0.359±0.042	e	0.348±0.022	f	0.122±0.01	g	0.148±0.011	f	0.052±0.005	d	0.054±0.006	f	1.013±0.017	d	1.108±0.051	c
GY-Rhizome	84.161±3.784	c	157.538±2.506	c	1.103±0.057	c	2.04±0.031	a	0.82±0.045	c	1.074±0.016	c	0.797±0.04	c	0.965±0.023	c	0.525±0.029	c	1±0.019	a	0.062±0.014	d	0.115±0.021	c	0.918±0.04	e	1.15±0.017	c
GY-Root	50.695±0.889	e	52.059±1.075	de	0.621±0.01	d	0.72±0.02	d	0.935±0.013	b	1.431±0.031	b	0.791±0.015	c	0.711±0.032	d	0.334±0.012	d	0.487±0.011	d	0.093±0.006	c	0.059±0.002	ef	0.657±0.015	f	0.978±0.036	d
	IGS																IGSs				AGSs				GSs
	4MGBS				4HGBS				NGBS				GBS
	Chuankui-1		Chuankui-2		Chuankui-1		Chuankui-2		Chuankui-1		Chuankui-2		Chuankui-1		Chuankui-2		Chuankui-1		Chuankui-2		Chuankui-1		Chuankui-2		Chuankui-1		Chuankui-2
LB-Leaf	0.827±0.011	e	1.709±0.053	d	3.341±0.021	b	4.188±0.185	a	0.819±0.026	d	0.551±0.026	d	0.055±0	e	0.072±0.002	d	5.041±0.019	c	6.52±0.262	a	69.081±0.792	d	50.522±1.23	e	75.209±0.787	d	57.646±1.482	e
LB-Petiole	0.483±0.006	f	0.812±0.022	e	2.156±0.092	c	2.297±0.077	d	1.607±0.036	c	1.657±0.065	b	0.076±0.001	d	0.091±0.003	d	4.322±0.054	e	4.857±0.125	c	49.159±0.567	e	57.616±2.056	d	55.45±0.583	e	64.472±2.24	d
LB-Rhizome	2.576±0.011	b	2.018±0.021	c	1.625±0.117	d	3.491±0.038	b	0.536±0.005	e	0.609±0.011	d	0.191±0.003	b	0.246±0.035	b	4.929±0.105	c	6.364±0.093	a	264.979±3.07	a	176.476±4.1	a	271.612±3.074	a	184.009±4.217	a
LB-Root	0.425±0.014	f	2.237±0.078	a	4.83±0.111	a	2.268±0.109	d	0.247±0.013	f	1.572±0.057	b	0.046±0.002	e	0.382±0.017	a	5.547±0.093	b	6.46±0.231	a	39.514±1.119	f	169.808±8.103	b	45.323±1.049	f	177.695±8.393	b
GY-Leaf	4.47±0.134	a	0.559±0.006	f	1.156±0.055	e	2.702±0.063	c	2.683±0.084	a	0.425±0.003	e	0.39±0.012	a	0.041±0.006	e	8.699±0.258	a	3.727±0.062	e	146.208±5.857	b	54.809±0.464	de	156.622±6.187	b	58.999±0.489	de
GY-Petiole	0.522±0.025	f	0.515±0.019	f	1.603±0.078	d	1.416±0.16	e	0.839±0.019	d	0.908±0.046	c	0.073±0.008	d	0.046±0.001	e	3.037±0.108	f	2.884±0.223	f	31.854±1.09	g	34.738±0.734	f	35.903±1.201	g	38.73±1.007	f
GY-Rhizome	2.114±0.062	d	1.616±0.056	d	1.767±0.198	d	2.173±0.054	d	0.584±0.017	e	0.337±0.005	e	0.165±0.005	c	0.175±0.006	c	4.63±0.279	d	4.301±0.11	d	87.467±3.929	c	162.733±2.569	c	93.016±4.244	c	168.184±2.687	c
GY-Root	2.455±0.068	c	2.129±0.128	b	1.222±0.024	e	1.477±0.04	e	1.838±0.034	b	1.973±0.108	a	0.2±0.004	b	0.251±0.013	b	5.714±0.074	b	5.83±0.262	b	53.468±0.925	e	55.467±1.137	de	59.838±1.007	e	62.275±1.405	de
