# Supplementary material for: Variation in the main health-promoting compounds and antioxidant activity of different organs of Wasabi (Eutrema japonicum) from two producing areas
Source: Front Plant Sci. 2022 Oct 26;13:1043378. doi: 10.3389/fpls.2022.1043378 (PMC9643873; doi:10.3389/fpls.2022.1043378)
Supplement: Supplementary file 1 [file DataSheet_1.zip › Di et al. Supplementary Table 2.xlsx]

## Sheet: correlation
Supplementary Table 2 Correlation of bioactive compounds and antioxidant capacities of two cultivars of wasabi from Leibo and Guangyuan.
	Total chlorophyll	Total carotenoids	Soluble protein	Soluble sugars	Ascorbic acid	Total phenolics	ABTS+	FRAP	GIB	PRO	SIN	GAL	GNA	4HGBS	GER	GBS	GST	4MGBS	NGBS	AGSs	IGSs	GSs	SIN-CN	GNA-CN	SIN-ITC	GNA-ITC	SIN-EPN	Total ITCs	Total CNs	Total GBPs
Total chlorophyll	1
Total carotenoids	0.985559	1
Soluble protein	0.936955	0.97718	1
Soluble sugars	-0.322022	-0.33283	-0.259288	1
Ascorbic acid	0.70662	0.758957	0.807326	0.172632	1
Total phenolics	0.936472	0.969505	0.963304	-0.236461	0.862527	1
ABTS+	0.927832	0.963581	0.958424	-0.273403	0.824597	0.986918	1
FRAP	0.858808	0.876736	0.874114	0.0528188	0.926583	0.935257	0.912129	1
GIB	0.463608	0.582963	0.650626	-0.315155	0.544682	0.619235	0.671367	0.450086	1
PRO	-0.236508	-0.242839	-0.230169	-0.113244	-0.383846	-0.251146	-0.226655	-0.44126	0.058852	1
SIN	-0.119549	-0.13683	-0.158248	-0.0791888	-0.229189	-0.128132	-0.102975	-0.293996	0.125508	0.913851	1
GAL	-0.217102	-0.207493	-0.186899	-0.0444968	-0.236569	-0.213623	-0.162671	-0.34821	0.234686	0.748332	0.79542	1
GNA	-0.199992	-0.223192	-0.235804	-0.0503943	-0.320334	-0.228924	-0.20092	-0.391223	0.0674703	0.954348	0.982913	0.818667	1
4HGBS	0.191296	0.271676	0.313984	-0.180496	0.228817	0.282629	0.28404	0.195904	0.420032	-0.218041	-0.148763	-0.149862	-0.220865	1
GER	-0.236912	-0.244259	-0.248623	-0.231862	-0.38076	-0.282843	-0.193563	-0.434101	0.180957	0.627946	0.608943	0.885515	0.670017	-0.259457	1
GBS	-0.0992332	-0.134068	-0.19315	-0.280061	-0.221108	-0.141424	-0.0959638	-0.291629	0.14504	0.584472	0.611676	0.729065	0.660263	-0.396832	0.84337	1
GST	-0.183972	-0.209893	-0.201285	0.440497	0.171121	-0.061824	-0.0496203	0.0885068	-0.13175	0.292175	0.413807	0.401451	0.396159	-0.451498	0.275347	0.336751	1
4MGBS	0.119157	0.107994	0.0679293	-0.400338	-0.0203575	0.111605	0.111275	-0.0922988	0.252548	0.616582	0.589061	0.599703	0.613163	-0.399336	0.614349	0.863152	0.242222	1
NGBS	0.0434914	0.0016583	-0.0730303	-0.136788	0.0952349	0.0650818	0.0845737	0.121265	-0.0515687	-0.0878537	-0.0620148	0.155128	-0.040647	-0.567923	0.354377	0.584181	0.500863	0.527072	1
AGSs	-0.122372	-0.139393	-0.16022	-0.0805644	-0.232405	-0.131271	-0.105326	-0.297813	0.127171	0.915725	0.999944	0.800937	0.984136	-0.150847	0.616833	0.617163	0.413667	0.592485	-0.0580574	1
IGSs	0.246069	0.274282	0.234291	-0.526222	0.184213	0.315625	0.329544	0.112469	0.490051	0.307	0.352569	0.475296	0.331379	0.133628	0.511242	0.721888	0.118523	0.784807	0.510975	0.355976	1
GSs	-0.117219	-0.133653	-0.155036	-0.0875253	-0.224715	-0.123638	-0.0975889	-0.291549	0.13517	0.91448	0.99966	0.805311	0.983443	-0.149762	0.623018	0.628257	0.419165	0.60447	-0.0428832	0.999786	0.374147	1
SIN-CN	-0.0751531	-0.0715463	-0.107019	-0.111848	-0.0953261	0.00228215	-0.0158788	-0.0772453	-0.0687343	0.432197	0.577421	0.145181	0.467078	0.0230177	-0.0779153	-0.064454	0.30376	0.0491134	-0.252038	0.570897	-0.0741096	0.565417	1
GNA-CN	-0.352792	-0.356641	-0.330138	-0.00814925	-0.542772	-0.389285	-0.356109	-0.495646	-0.112774	0.664217	0.461967	0.228313	0.540866	0.0385079	0.20945	0.0587494	-0.0261209	0.00327587	-0.412588	0.462504	-0.166097	0.453788	0.279127	1
SIN-ITC	-0.335107	-0.331239	-0.353376	-0.176846	-0.440007	-0.312508	-0.298331	-0.476051	-0.0419802	0.717298	0.803847	0.506882	0.75351	0.165314	0.314735	0.236715	0.175222	0.201413	-0.353668	0.801189	0.121059	0.79638	0.80159	0.552562	1
GNA-ITC	-0.441251	-0.441948	-0.467617	-0.224344	-0.601762	-0.451848	-0.432952	-0.636394	-0.0995738	0.752044	0.768074	0.488756	0.753028	0.130196	0.366632	0.289919	0.0400244	0.229919	-0.367217	0.766622	0.114024	0.761028	0.683759	0.644486	0.966827	1
SIN-EPN	0.740182	0.704122	0.637102	-0.223359	0.365446	0.583968	0.590568	0.55917	0.200697	-0.311042	-0.212742	-0.388586	-0.277837	0.258271	-0.361603	-0.364833	-0.422605	-0.274163	-0.310237	-0.216659	-0.195537	-0.221604	-0.036214	-0.207544	-0.259064	-0.283472	1
Total ITCs	-0.336434	-0.332616	-0.354801	-0.177449	-0.442003	-0.314202	-0.299967	-0.478043	-0.042648	0.717958	0.80374	0.506865	0.753785	0.164978	0.31544	0.237405	0.173756	0.201811	-0.353953	0.801095	0.121024	0.796276	0.800554	0.553808	0.999996	0.967562	-0.259437	1
Total CNs	-0.192292	-0.190702	-0.210509	-0.0961669	-0.278933	-0.141201	-0.144134	-0.246548	-0.098713	0.604196	0.650822	0.204867	0.587909	0.0333298	0.0120896	-0.0320949	0.243435	0.0421166	-0.361621	0.645585	-0.122792	0.637816	0.935626	0.600122	0.870862	0.806499	-0.106461	0.870457	1
Total GBPs	-0.326364	-0.322921	-0.345739	-0.177116	-0.435081	-0.30402	-0.290375	-0.466741	-0.0437346	0.715762	0.801306	0.494128	0.74985	0.162631	0.30142	0.224255	0.174553	0.19399	-0.359609	0.798494	0.109557	0.793466	0.812263	0.558286	0.999704	0.965412	-0.246188	0.999687	0.881857	1
