# Supplementary material for: Variation in the main health-promoting compounds and antioxidant activity of different organs of Wasabi (Eutrema japonicum) from two producing areas
Source: Front Plant Sci. 2022 Oct 26;13:1043378. doi: 10.3389/fpls.2022.1043378 (PMC9643873; doi:10.3389/fpls.2022.1043378)
Supplement: Supplementary file 1 [file DataSheet_1.zip › Di et al. Supplementary Table 3.xlsx]

## Sheet: Sheet1
Supplementary Table 3 Differential metabolites and VIP values of OPLS-DA models
	LB vs GY			C1-LB vs C1-GY
	Var ID (Primary)	VIP value		Var ID (Primary)	VIP value
	SIN-ITC	1.75523		Total CNs	1.76675
	Total ITCs	1.7501		SIN-CN	1.73283
	Total GBPs	1.73678		GNA-CN	1.67994
	SIN-CN	1.61658		Total GBPs	1.61662
	GNA-ITC	1.24526		SIN-ITC	1.60682
				Total ITCs	1.60339
				GNA-ITC	1.25386
