# Supplementary material for: Variation in the main health-promoting compounds and antioxidant activity of different organs of Wasabi (Eutrema japonicum) from two producing areas
Source: Front Plant Sci. 2022 Oct 26;13:1043378. doi: 10.3389/fpls.2022.1043378 (PMC9643873; doi:10.3389/fpls.2022.1043378)
Supplement: Supplementary file 1 [file DataSheet_1.zip › Di et al. Supplementary Table 4.xlsx]

## Sheet: Variance
Supplementary Table 4 Estimated proportions of variance components for bioactive compounds and antioxidant capacities in different organs of two cultivars of wasabi from Leibo and Guangyuan.
		Leaf							Petiole							Rhizome							Root
	Parameter	VC/VP		VA/VP		VCA/VP			VC/VP		VA/VP		VCA/VP			VC/VP		VA/VP		VCA/VP			VC/VP		VA/VP		VCA/VP
	Total chlorophyll	4.25365e-05		0.619933	**	0.344928	**		0.305508	**	0.39759	**	0			0		0.170588		0.382353	**		0.025641		0.615385	**	0.0512821
	Total carotenoids	0.22824	*	0.0386847		0.384913	**		0.416667	**	0.0833333		0.166667	*		0		0.2	**	0			0.5	**	0.5	**	0
	Soluble protein	0.0902552	*	0.720692	**	0.00430621			0.111078		0.0984177		0.121597			0.00534571		0.521364	**	0.181195	*		0.393912	**	0.0013255		0.25817	*
	Soluble sugars	0.127727		0.0163301		0.0219215			0.0208226		0.178784		0.325578	*		0.687249	**	2.25112e-05		0.168708	**		0.343049	**	0.282684	**	0.311293	**
	Ascorbic acid	0.0246651	*	0.175137	**	0.759128	**		0.091552		0.500634	**	0.0171848			0.0273932		0.0392502		0.747821	**		0.134171	*	0.500016	**	0.0419428
	Total phenolics	0.00564438		0.15739	*	0.553175	**		0.179836	**	0.592834	**	0.0350948			0.0373641	*	0.700786	**	0.204338	**		0.145581	**	0.265741	**	0.489045	**
	ABTS+	0.00694246		0.538984	**	0.201455	**		0.0465791		0.302698	*	0.0905536			0.00880327		0.194349		0.268289	*		0.583831	**	0.0672831		0.0157731
	FRAP	0.0387775		0.00610492		0.162586			0.0518056	*	0.685782	**	0.134112	**		0.196908	**	0.611566	**	0.0329777			0.252376	**	0.261381	**	0.399302	**
	Glucoiberin	0.0625	**	0.619792	**	0.275	**		0.368421	**	0.157895	*	0.315789	**		0.621212	**	0.0151515		0.121212			0.214076	**	0.181818	**	0.59824	**
	Progoitrin	0.427048	**	0.103535	**	0.458193	**		0.358491	**	0.54717	**	0.0566038	**		0.0110713		0.11773	**	0.851552	**		0.820352	**	0.0322446	**	0.13191	**
	Sinigrin	0.491084	**	0.285915	**	0.218988	**		0.0725245	**	0.899909	**	0.0182744	**		0.0035944	**	0.572084	**	0.422397	**		0.386227	**	0.239833	**	0.3698	**
	Glucoalyssin	0.863813	**	0.0703926	**	0.0609303	**		0.038835		0.91061	**	0			0.257447	**	0.692264	**	0.039189	**		0.430611	**	0		0.564726	**
	Gluconapin	0.469461	**	0.313222	**	0.21452	**		0.0749319	**	0.89782	**	0.0108992			0.00696267	**	0.396154	**	0.59296	**		0.494584	**	0.124346	**	0.376827	**
	4-Hydroxyglucobrassicin	0.289112	**	0.680592	**	0.0246796	**		0.000930882		0.898418	**	0.0471841	*		0.584571	**	0.156673	**	0.24141	**		0.162796	**	0.592365	**	0.242688	**
	Glucoerucin	0.943315	**	0.00179086		0.051312	**		0.0329861	*	0.789931	**	0.128472	**		0.645002	**	0.269549	**	0.0745684	**		0.756676	**	0.0261172	**	0.213705	**
	Glucobrassicin	0.326862	**	0.272979	**	0.39897	**		0.030303	*	0.515152	**	0.393939	**		0.219858	*	0.489362	**	0.106383			0.643429	**	0.00228571		0.349143	**
	Gluconasturtiin	0.780802	**	0.0615858	**	0.153567	**		0.0045953		0.986639	**	0.00123571	**		0.0690992	**	0.483893	**	0.439252	**		0.751633	**	0.000998185		0.242287	**
	4-Methoxyglucobrassicin	0.23871	**	0.161802	**	0.598041	**		0.360519	**	0.231696	**	0.39342	**		0.591269	**	0.395995	**	0.00198104			0.20957	**	0.350202	**	0.433325	**
	Neoglucobrassicin	0.476523	**	0.225903	**	0.2959	**		0.00604402	*	0.984662	**	0.000171057			0.164986	**	0.273775	**	0.554755	**		0.282423	**	0.524661	**	0.187182	**
	AGSs	0.501226	**	0.274773	**	0.219947	**		0.071803	**	0.901514	**	0.0173372	**		0.00275085	*	0.574206	**	0.421023	**		0.395759	**	0.227882	**	0.372194	**
	IGSs	0.222117	**	0.013605	**	0.757495	**		0.0127369	*	0.927292	**	0.0413193	**		0.119981	**	0.546337	**	0.305107	**		0.465919	**	0.0947572		0.279281	**
	GSs	0.498084	**	0.257157	**	0.240623	**		0.0623752	**	0.91131	**	0.017054	**		0.00239427	*	0.585235	**	0.410204	**		0.399968	**	0.224086	**	0.371571	**
	SIN-CN	0.00672461		0.145911		0.515765	**		0.442317	**	0.39477	**	0.117705	**		0.244308	**	0.3556	**	0.398648	**		0.0994705	**	0.74008	**	0.101614	**
	GNA-CN	0.00781969	*	0.24333	**	0.737351	**		0		0.207422	**	0.702452	**		0.17441	**	0.110152	**	0.693504	**		0.00306823		0.208786	**	0.744411	**
	SIN-ITC	0.636756	**	0.233221	**	0.09463	**		0.0149838		0.692999	**	0.0270964			0.0625505	**	0.507426	**	0.406078	**		0.0082156		0.941035	**	0.00754391
	GNA-ITC															0.0349037	**	0.430962	**	0.514427	**		0.0130483		0.911302	**	0.0385357	*
	SIN-EPN	0.492299	**	0.106657	**	0.377423	**
	ITCs	0.636756	**	0.233221	**	0.09463	**		0.0149838		0.692999	**	0.0270964			0.0622576	**	0.506737	**	0.407105	**		0.00825764		0.940925	**	0.00772574
	CNs	0.0013483		0.183514	*	0.617739	**		0.427644	**	0.303227	**	0.214028	**		0.0959074	**	0.185014	**	0.71327	**		0.0655265	*	0.626603	**	0.254823	**
	GBPs	0.582103	**	0.232938	**	0.140559	**		0.0283161		0.687315	**	0.0370813			0.0644276	**	0.487922	**	0.425165	**		0.00926877		0.937073	**	0.0102072
Notes: VC: Variance of cultivar; VP: Variance of phenotype; VA: Variance of producing area; VCA: Variance of cultivar and producing area; * and ** indicate significance at 0.05 and 0.01 levels, respectively.
